# Supplementary material for: Direct-to-Consumer Nutrigenetics Testing: An Overview
Source: Nutrients. 2020 Feb 21;12(2):566. doi: 10.3390/nu12020566 (PMC7071525; doi:10.3390/nu12020566)
Supplement: Supplementary file 1 [file nutrients-12-00566-s001.zip]

Archive with 4 entries (4 files):
- Table S1 Table of traits analysed by DTC-GT.xlsx
- Table S2 Table of genes and variants of interest.xlsx
- Table S3 Table of GWAS catalog results.xlsx
- Table S4 Table of Clinvar results.xlsx
