# Supplementary material for: Direct-to-Consumer Nutrigenetics Testing: An Overview
Source: Nutrients. 2020 Feb 21;12(2):566. doi: 10.3390/nu12020566 (PMC7071525; doi:10.3390/nu12020566)
Supplement: Supplementary file 1 [file nutrients-12-00566-s001.zip › Table S1 Table of traits analysed by DTC-GT.xlsx]

## Sheet: Sheet1
	Company identifier
Trait	1	2	3	7	10	12	13	14	15	18	21	22	23	26	27	28	32	33	34	35	36	39	40	41	42	43	44	45	46	48	50	51	53	54	55	56	57	59	60	61	62	63	64	65	66	TOT
Lactose intolerance	X	X	X				X	X		X	X	X	X		X		X		X		X	X						X			X						X	X								18
N.D items						X			X								X	X		X			X	X		X	X						X			X		X				X	X		X	15
Caffeine sensitivity					X		X			X	X		X	X					X		X	X						X	X		X							X			X			X		15
Lipid metabolism							X			X		X		X		X	X				X	X			X			X			X				X			X								13
Vitamin D metabolism					X		X			X	X			X							X	X						X			X	X			X			X						X		13
Weight menagement			X	X	X					X			X	X		X													X			X			X		X				X					12
Vitamin C metabolism										X	X										X				X			X			X	X			X			X						X		10
Vitamin A metabolism							X			X	X										X				X			X							X			X						X		9
Vitamina B6 metabolism										X	X			X											X			X			X				X			X						X		9
Vitamin B12 metabolism											X						X				X				X			X			X	X			X			X								9
Alcohol Sensitivity					X					X			X	X					X			X			X			X																		8
Carbohydrate metabolism							X							X								X						X			X				X											6
Vitamin B9 metabolism										X	X			X																	X	X			X											6
Vitamina E metabolism											X			X							X							X			X							X								6
Levels of lipid profile											X					X													X								X			X						5
Salt Sensitivity					X														X									X			X										X					5
Hunger and appetite control							X														X				X																			X		4
Iron metabolism										X	X			X											X																					4
Vitamina B metabolism					X		X														X	X																								4
Antioxidant and detoxifying capacity												X							X			X																								3
Regulation of metabolism and eating behavior				X																														X										X		3
Nutritional needs																			X									X						X												3
Saturated Fat Sensitivity		X			X														X																											3
Fructose intolerance													X	X																																2
Nutrient response				X																														X												2
Bitter taste																																					X							X		2
Calcium metabolism										X	X																																			2
Sensitivity and response to particular foods					X																																							X		2
Sulphites sensitivity													X																																	1
Nickel sensitivity													X																																	1
Basal metabolism																									X																					1
BMI																												X																		1
Eating habits																												X																		1
Food craving																																					X									1
Insulin sensivity																					X																									1
Insulin resistance																																					X									1
Oxisative stres					X																																									1
Protein metabolism																																			X											1
Antioxidant needs																			X																											1
Blood pressure																	X																													1
Feeling full																																												X		1
Glutathione							X																																							1
Metabolism of vitamins and minerals																													X																	1
Microbiome							X																																							1
Refined carbohydrate Sensitivity		X																																												1
Risk of developing insulin resistance														X																																1
Sodium metabolism											X																																			1
Vitamina F metabolism														X																																1
Vitamin K metabolism							X																																							1
Whole grains metabolism											X																																			1
