# Supplementary material for: Direct-to-Consumer Nutrigenetics Testing: An Overview
Source: Nutrients. 2020 Feb 21;12(2):566. doi: 10.3390/nu12020566 (PMC7071525; doi:10.3390/nu12020566)
Supplement: Supplementary file 1 [file nutrients-12-00566-s001.zip › Table S2 Table of genes and variants of interest.xlsx]

## Sheet: Sheet1
	for a given gene, the company does not declare the genetic variant but the gene name only
	for a given gene, the company declares the genetic variant but the identifier is not unambigous
	for a given gene, the company declares the genetic variant by using a dbSNP identifier
	the company does not declare any information about genes and variants considered
		Company identifier
GENE	VARIANT	1	2	3	7	10	12	13	14	15	18	21	22	23	26	27	28	32	33	34	35	36	39	40	41	42	43	44	45	46	48	50	51	53	54	55	56	57	59	60	61	62	63	64	65	66
No info	No info
ADRA2B
5HTT	Only 5HTT
	44bp Ins
ACE	Only ACE
	Ins/Del
	rs4343
ACTN3
ABCB11
ADB3
ADBR1
ADBR2
ADBR3
ADCY5	Only ADCY5
	rs11708067
ADH1C	Only ADH1C
	Ile349Val
	350V
	rs698
ADH2	Only ADH2
	H48R
	rs1229984
ADIPOq	Only ADPOq
	11391G/A
	45T>G
	276G>T
	rs1801181
	ADORA2A
ADRA2A	Only ADRA2A
	rs10885122
ADRA2B	Only ADRA2B
	Ins/del cood.299
ADRB1	Only ADRB1
	G389R
	11391 G>A
	rs1801253
ADRB2	Only ADRB2
	G16R
	Arg16Gly
	Gln27Glu
	rs1042713
ADRB3	Only ADBR3
	rs4994
	ADSY5
	AGT
ALDH2	Only ALDH2
	E504K
ALDOB	Only aldoB
	4 E 4
	A150P
	A175D
	N335K
	rs387906225
	rs1800546
	rs76917243
	rs78340951
AMY1
APOA2	Only APOA2
	265C-R
	265T>C
	rs5082
APOA5	Only APOA5
	1131T<C
	rs662799
	APOA5_1
	APOA5_2
apoc3
BCMO1	Only BCMO1
	11645428
	bcm01_1
	bcm01_2
BDNF
BOC1
CBS	Only CBS
	Cod 381 del TAGA
	rs234706
CD36
CETP	Only CETP
	TaqlB
CG
GCKR	Only CGKR
	rs780094
CRY2	Only CRY2
	rs11605924
	163A/C
CYP1A2*1F	Only CYP1A2*1F
	163A>C
	rs2470300
	rs762551
CYP26B1
CYP2R1	Only CYP2R1
	rs10741657
CYP2R2
LOC100128217	Only DGKTMEM
LOC100128217	Only DGKTMEM195
	rs2191349
DRD2	Only DRD2
	rs800497
	Taql
ENPP1	Only EENPP1
	K121Q
F5	Only F5
	rs6025
FABP2	Only FABP2
	A54T
	rs1799883
FADS1	OnlyFADS1
	rs174550
FLG	solo FLG
	2282del4
	rs558269137
FTO	Only FTO
	rs9939609
	rs805136
	rs1121980
	rs1421085
	rs17817449
FUT2	Only FUT2
	rs601338
G6PC2	Only G6PC2
	rs560887
GC	Only GC
	rs2282679
	rs7041
	rs4588
GCK	Only GCK
	rs4607517
GCKR	Only GCKR
GHSR	Only GHSR
	rs572169
GLIS3	Only GLIS3
	rs7034200
GLUT2
GNB3
GPX
GSTM1	Only GSTM1
	WT/DEL
GSTP1	Only GSTP1
	Ile105Val
GSTT1	Only GSST1
	WT/DEL
	rs2266633
HFE	Only HFE
	rs1800562
	rs1799945
HHEX
HIGD1
IL10
IL6	Only IL6
	C-174G
IFNG
IRS1
KCNJ11
KCTD15
LCT / MCM6	Only gene lct
	113910 T>C
	22018 A>G
	13940
	rs4988235
	rs182549
LEP
LEPR
LEPTIN	Only LEPTIN
	rs7799039
LIPC
LPL	Only LPL
	S447X
MADD	Only MADD
	rs7944584
MC4R	Only MC4R
	rs177882313
	V103I
MCM6	Only MCM6
	-13907C>G
	-13910C>T
	-13915T>G
	-14010G>C
	-22018G>A
	rs41525747
	rs4988235
	rs41380347
	rs145946881
MnSOD	Only MnSod
	Val16Ala
MTHFR	Only MTHFR
	C677CT
	A1298C
	rs1801133
MTHFR1
MTHFR2
MTIF3
MTNR1B	Only MTNR1B
	rs10830963
MTR
MTRR
NADSYN1
NBPF3
NOS3	Only NOS3
	rs1799983
NMB
NPY	Only NPY
	L7P
	rs1639
ORIOA2
PGC1A	Only PGC1A
	rs8192678
PPARG	Only PPARG
	Pro12Ala
	rs1801282
PPARA
PPARɤ2
PPM1K
PROX1	Only PROX1
	rs340874
SCL2A2	Only SCL2A2
	Thr110Ile
SLC23A1
SLC17A1	Only SLC17A1
	rs17342717
SLC23A2
SLC30A8	Only SLC30A8
	rs13266634
SLC6A4	Only SLC6A4
	Ins/Del
	rs25531
SLCA2A
SOD2
SOUX	Only soux
	Q364X
	S370S
	S370Y
	rs773115
TAS1R3
TAS1R2	OnlyTAS1R2
	Ile191Val
TAS2R38
TCF7L2	Only TCF7L2
	rs7903146
	rs12255372
TCN2
TF	Only TF
	rs3811647
TFR2	Only TFR2
	rs7385804
TMPRSS6	Only TMPRSS6
	rs4820268
TNFalfa	Only TNF-a
	308G/A
	rs1800629
UCP1
UPC2
UPC3
VDR	Only VDR
	Folk
	Bsml
	Taql
	Apal
VEGF	Only VEGF
	rs2010963
VKORC1
