# Supplementary material for: Direct-to-Consumer Nutrigenetics Testing: An Overview
Source: Nutrients. 2020 Feb 21;12(2):566. doi: 10.3390/nu12020566 (PMC7071525; doi:10.3390/nu12020566)
Supplement: Supplementary file 1 [file nutrients-12-00566-s001.zip › Table S3 Table of GWAS catalog results.xlsx]

## Sheet: Sheet2
DISEASE/TRAIT	SNPS	P-VALUE	OR or BETA	STUDY ACCESSION
Serum folate levels	rs1801133	4e-19		GCST006137
Homocysteine levels	rs1801133	4e-104	0.1583	GCST002087
Homocysteine levels	rs1801133	8e-35	0.05	GCST000367
Serum folate levels	rs1801133	3e-11	0.04932	GCST007579
Plasma homocysteine levels	rs1801133	1e-19	0.03087	GCST007578
Inflammatory bowel disease	rs6025	3e-08	11942284	GCST003043
Fasting blood glucose	rs340874	7e-12	0.013	GCST000568
Fasting blood glucose (BMI interaction)	rs340874	4e-09	0.0011	GCST001527
Type 2 diabetes	rs340874	6e-10	0.049	GCST004894
Type 2 diabetes	rs340874	1e-08	0.0597	GCST004894
Type 2 diabetes	rs340874	8e-18	0.0626	GCST006867
Type 2 diabetes	rs340874	3e-12		GCST007077
Fasting blood glucose	rs10885122	3e-16	0.022	GCST000568
Proinsulin levels	rs7903146	2e-20		GCST001212
Type 2 diabetes	rs7903146	2e-15	1.46	GCST001326
Type 2 diabetes	rs7903146	1e-139	1.39	GCST005047
Type 2 diabetes	rs7903146	6e-92	1.39	GCST005047
Type 2 diabetes	rs7903146	4e-73	1.39	GCST005047
Fasting blood glucose	rs7903146	1e-09	0.0212	GCST005186
Fasting blood glucose (BMI interaction)	rs7903146	2e-14	0.0024	GCST001527
Type 2 diabetes	rs7903146	1e-219	0.301	GCST004894
Type 2 diabetes	rs7903146	2e-184	0.3286	GCST004894
Type 2 diabetes	rs7903146	3e-23	0.1981	GCST004894
Body mass index	rs7903146	9e-12	0.056	GCST004904
Body mass index	rs7903146	1e-18	0.028	GCST004904
Type 2 diabetes	rs7903146	1e-35	1.51	GCST001759
Type 2 diabetes	rs7903146	3e-19	1.44	GCST001809
Type 2 diabetes	rs7903146	6e-22	1.3	GCST001809
Type 2 diabetes	rs7903146	3e-35	1.15	GCST001809
Type 2 diabetes	rs7903146	2e-38	1.15	GCST001809
Type 2 diabetes	rs7903146	9e-75	1.19	GCST001809
Type 2 diabetes	rs7903146	2e-40	1.58	GCST001550
Type 2 diabetes	rs7903146	4e-21	1.26	GCST001550
Type 2 diabetes	rs7903146	2e-34	1.65	GCST000012
Type 2 diabetes	rs7903146	2e-10	1.38	GCST000027
Type 2 diabetes	rs7903146	5e-08	1.71	GCST000049
Type 2 diabetes	rs7903146	3e-23	1.37	GCST000167
Type 2 diabetes	rs7903146	2e-51	1.4	GCST000712
Type 2 diabetes	rs7903146	8e-75	1.4	GCST002352
Type 2 diabetes	rs7903146	1e-14	1.37	GCST002317
Type 2 diabetes	rs7903146	2e-15	1.48	GCST002128
Type 2 diabetes	rs7903146	6e-16	1.31	GCST000277
Type 2 diabetes	rs7903146	9e-30	1.49	GCST000277
Type 2 diabetes	rs7903146	8e-12	1.54	GCST000383
Type 2 diabetes	rs7903146	1e-08	1.34	GCST000024
Type 2 diabetes	rs7903146	1e-48	1.37	GCST000028
Type 2 diabetes	rs7903146	1e-30	1.48	GCST000478
Type 2 diabetes	rs7903146	1e-11	1.36	GCST004758
Body mass index	rs7903146	4e-11	0.029	GCST002783
Body mass index	rs7903146	1e-11	0.023	GCST002783
Body mass index	rs7903146	1e-12	0.024	GCST002783
Body mass index	rs7903146	3e-13	0.021989	GCST005951
Waist circumference	rs7903146	3e-08	0.0289	GCST004065
Waist circumference	rs7903146	4e-09	0.0219	GCST004065
Hip circumference	rs7903146	2e-11	0.0264	GCST004066
Body mass index	rs7903146	5e-10	0.0243	GCST004557
Body mass index	rs7903146	5e-08	0.0315	GCST004557
Body mass index (joint analysis main effects and physical activity interaction)	rs7903146	2e-09		GCST004558
Body mass index (joint analysis main effects and smoking interaction)	rs7903146	6e-09		GCST004497
Body mass index (joint analysis main effects and smoking interaction)	rs7903146	4e-08		GCST004497
BMI in non-smokers	rs7903146	7e-09	0.0341	GCST004499
BMI in non-smokers	rs7903146	7e-10	0.0264	GCST004499
Type 2 diabetes	rs7903146	5e-44	1.33	GCST002560
Type 2 diabetes	rs7903146	4e-94	1.36	GCST002560
Body mass index	rs7903146	3e-14	0.021	GCST006368
Type 2 diabetes	rs7903146	7e-45	1.4	GCST006801
Type 2 diabetes	rs7903146	1E-347	0.3059	GCST006867
Type 2 diabetes	rs7903146	5e-13	1.32	GCST008114
Type 2 diabetes	rs7903146	3e-11	1.66	GCST007221
Type 2 diabetes	rs7903146	3e-203		GCST007077
Cardiovascular disease	rs1801253	6e-24		GCST007072
Vitamin D insufficiency	rs10741657	3e-20		GCST000697
Vitamin D levels (dietary vitamin D intake interaction)	rs10741657	2e-38		GCST005366
Vitamin D levels	rs10741657	2e-46	0.031	GCST005367
Fasting blood glucose	rs11605924	1e-14	0.015	GCST000568
Fasting blood glucose	rs11605924	3e-13	0.0223	GCST005186
Fasting blood glucose (BMI interaction)	rs11605924	4e-15	0.0003	GCST001527
Fasting blood glucose	rs7944584	2e-18	0.021	GCST000568
Fasting blood glucose	rs7944584	4e-13	0.0253	GCST005186
Fasting blood glucose (BMI interaction)	rs7944584	4e-12	0.0009	GCST001527
Fasting blood proinsulin levels	rs7944584	5e-25	0.065	GCST008109
Fasting blood glucose	rs7944584	5e-12	0.0249742	GCST007899
Homeostasis model assessment of beta-cell function	rs174550	5e-13	0.02	GCST005180
Fasting blood glucose	rs174550	2e-15	0.017	GCST000568
Fasting blood glucose	rs174550	2e-10	0.0203	GCST005186
Fasting blood glucose (BMI interaction)	rs174550	2e-09	0.001	GCST001527
Triglyceride levels	rs174550	3e-41	0.0469	GCST004237
Glycerophospholipid levels	rs174550	4e-33	0.058	GCST002965
Blood metabolite levels	rs174550	7e-24	0.035	GCST002443
Plasma omega-6 polyunsaturated fatty acid levels (linoleic acid)	rs174550	4e-274	1.47	GCST002446
Plasma omega-6 polyunsaturated fatty acid levels (adrenic acid)	rs174550	4e-140	0.05	GCST002448
Plasma omega-3 polyunsaturated fatty acid level (eicosapentaenoic acid)	rs174550	1e-57	0.08	GCST001178
HDL cholesterol levels	rs174550	6e-30	0.039	GCST004232
Red blood cell fatty acid levels	rs174550	6e-43	0.258	GCST002712
Trans fatty acid levels	rs174550	6e-14	0.0032	GCST002721
Fasting blood glucose	rs174550	2e-09	0.0205975	GCST007899
Total cholesterol levels	rs174550	6e-25	0.05	GCST007143
Total cholesterol levels	rs174550	1e-27	0.048	GCST007143
Triglycerides	rs174550	3e-41	0.059	GCST007142
Triglycerides	rs174550	3e-52	0.06	GCST007142
High density lipoprotein cholesterol levels	rs174550	4e-11	0.026	GCST007140
High density lipoprotein cholesterol levels	rs174550	5e-12	0.025	GCST007140
Low density lipoprotein cholesterol levels	rs174550	7e-49	0.073	GCST007141
Low density lipoprotein cholesterol levels	rs174550	1e-57	0.072	GCST007141
Metabolite levels	rs10830963	3e-11	0.14	GCST001391
Fasting plasma glucose	rs10830963	1e-12	1.38	GCST001486
Type 2 diabetes	rs10830963	5e-13	1.1	GCST005047
Type 2 diabetes	rs10830963	3e-10	1.11	GCST005047
Acute insulin response	rs10830963	4e-21	0.218	GCST004575
Homeostasis model assessment of beta-cell function	rs10830963	3e-43	0.034	GCST005180
Fasting blood glucose	rs10830963	6e-175	0.067	GCST000568
Fasting blood glucose	rs10830963	2e-100	0.0794	GCST005186
Fasting blood glucose (BMI interaction)	rs10830963	4e-105	0.0014	GCST001527
Offspring birth weight	rs10830963	1e-19	0.052	GCST005314
Corrected insulin response	rs10830963	7e-28	0.17	GCST005215
Insulin disposition index	rs10830963	1e-31	0.19	GCST005222
Type 2 diabetes	rs10830963	4e-18	0.075	GCST004894
Type 2 diabetes	rs10830963	3e-16	0.094	GCST004894
Incremental insulin	rs10830963	3e-08	0.089	GCST005219
Insulin levels adjusted for BMI	rs10830963	3e-14	0.12	GCST005217
Corrected insulin response adjusted for insulin sensitivity index	rs10830963	4e-30	0.19	GCST005216
Glucose homeostasis traits	rs10830963	5e-12	2.76	GCST002726
Glucose homeostasis traits	rs10830963	1e-11	3.4	GCST002726
Obesity-related traits	rs10830963	4e-08	0.05	GCST001762
Fasting plasma glucose	rs10830963	3e-50	0.07	GCST000276
Peak insulin response	rs10830963	1e-24	0.235	GCST004487
Insulin disposition index	rs10830963	3e-17	0.195	GCST004489
Glycemic traits (multi-trait analysis)	rs10830963	6e-26		GCST006404
Fasting blood glucose	rs10830963	9e-32	0.13381	GCST008032
Pulse pressure	rs10830963	6e-13	0.1411	GCST006629
Type 2 diabetes	rs10830963	6e-30	0.0909	GCST006867
Fasting blood glucose	rs10830963	5e-89	0.0723746	GCST007899
Glycated hemoglobin levels	rs10830963	2e-23	0.0196	GCST007954
Glycated hemoglobin levels	rs10830963	7e-09	0.0223	GCST007953
Type 2 diabetes	rs10830963	2e-16		GCST007077
Triglyceride levels	rs662799	7e-84	32.91	GCST005873
HDL cholesterol	rs662799	3e-26	2.47	GCST005874
Triglyceride levels	rs662799	4E-315	0.247	GCST004237
Triglyceride levels	rs662799	2e-125	0.279	GCST004237
Triglycerides	rs662799	4e-213	0.081	GCST003217
HDL cholesterol	rs662799	2e-85	2516	GCST003215
Lipid traits	rs662799	6e-24	0.14	GCST002174
HDL cholesterol levels	rs662799	2e-71	0.182	GCST004232
HDL cholesterol levels	rs662799	3e-71	0.1	GCST004232
High density lipoprotein cholesterol levels	rs662799	6e-11	1024395	GCST008035
Triglycerides	rs662799	3e-16	0.342	GCST006308
Triglycerides	rs662799	3e-16	0.342	GCST006308
High density lipoprotein cholesterol levels	rs662799	7e-32	0.0473	GCST007438
Total cholesterol levels	rs662799	3e-10	3011785	GCST008045
Triglyceride levels	rs662799	3e-64	0.0960602	GCST008046
Obesity (early onset extreme)	rs1421085	3e-28	1.44	GCST001957
Type 2 diabetes	rs1421085	4e-15	11618342	GCST003400
Dietary macronutrient intake	rs1421085	1e-16	0.079	GCST006388
Obesity	rs1421085	6e-39	1.45	GCST001953
Childhood body mass index	rs1421085	5e-16	0.059	GCST003177
Obesity	rs1421085	1e-28		GCST000317
Obesity	rs1421085	7e-18	1.39	GCST000317
Obesity	rs1421085	5e-13	1.25	GCST000317
Dietary macronutrient intake	rs1421085	1e-09	0.1	GCST001989
Body mass index	rs1421085	2e-75	0.076	GCST006802
Body mass index	rs1421085	7e-29	0.088998	GCST008025
Body fat percentage	rs1421085	3e-50	0.3207	GCST007064
Body fat percentage	rs1421085	5e-21	0.32912	GCST007064
Body fat percentage	rs1421085	2e-32	0.31384	GCST007064
Body mass index	rs1421085	1e-300		GCST007039
Fat-free mass	rs1421085	4e-62	0.37353	GCST007063
Fat-free mass	rs1421085	2e-26	0.26138	GCST007063
Fat-free mass	rs1421085	1e-38	0.46248	GCST007063
Type 2 diabetes	rs1421085	4e-29		GCST007077
Pulse pressure	rs1421085	2e-10	0.3552	GCST007705
Type 2 diabetes	rs1421085	1e-28	1.13	GCST007847
Medication use (HMG CoA reductase inhibitors)	rs1421085	5e-15	0.0446553	GCST007931
Waist-hip ratio	rs1121980	1e-17	0.0384	GCST004064
HDL cholesterol	rs1121980	7e-09	0.02	GCST002223
Triglycerides	rs1121980	3e-08	0.021	GCST002216
Body mass index	rs1121980	4e-08	0.06	GCST000185
Waist-hip ratio	rs1121980	1e-38	0.0432	GCST004064
Waist-hip ratio	rs1121980	1e-23	0.0484	GCST004064
Body mass index	rs1121980	1e-15	0.0524651	GCST008025
Obesity	rs17817449	2e-12		GCST001057
Body mass index	rs17817449	5e-19	0.0602947	GCST008025
Type 2 diabetes	rs9939609	1e-20	1.25	GCST001550
Body mass index	rs9939609	3e-35	0.36	GCST000022
Body mass index	rs9939609	4e-51	0.33	GCST000298
Body mass index	rs9939609	9e-16	0.053653	GCST008025
Serum metabolite levels	rs4343	9e-25	0.22	GCST002388
Serum metabolite levels	rs4343	1e-18	0.35	GCST002388
Serum metabolite levels	rs4343	8e-14	0.21	GCST002388
Blood metabolite ratios	rs4343	1e-37	0.059	GCST002442
Serum metabolite levels	rs4343	1e-16	0.05975	GCST006249
Blood metabolite levels	rs601338	3e-11	0.041	GCST002443
Blood metabolite ratios	rs601338	2e-20	0.055	GCST002442
Blood protein levels	rs601338	2e-13	0.18	GCST005806
Blood protein levels	rs601338	4e-22	0.23	GCST005806
Blood protein levels	rs601338	1e-28	0.27	GCST005806
Blood protein levels	rs601338	9e-111	0.51	GCST005806
Gallstone disease	rs601338	9e-22	1098901	GCST007209
Blood protein levels	rs4988235	2e-222	0.78	GCST005806
Body mass index	rs4988235	1e-09	0.0183999	GCST005951
Hip circumference	rs4988235	2e-08	0.0217	GCST004066
Blood protein levels	rs4988235	5e-210	0.963	GCST006585
Body mass index	rs4988235	5e-09	0.016	GCST006368
Blood protein levels	rs4988235	2e-222	0.78	GCST005806
Body mass index	rs4988235	1e-09	0.0183999	GCST005951
Hip circumference	rs4988235	2e-08	0.0217	GCST004066
Blood protein levels	rs4988235	5e-210	0.963	GCST006585
Body mass index	rs4988235	5e-09	0.016	GCST006368
Metabolite levels	rs560887	2e-17	0.15	GCST001391
Metabolic syndrome	rs560887	5e-26	0.15	GCST001436
Glycated hemoglobin levels	rs560887	1e-17	0.032	GCST002303
Metabolite levels (small molecules and protein measures)	rs560887	3e-32	0.12	GCST003666
Homeostasis model assessment of beta-cell function	rs560887	2e-66	0.042	GCST005180
Fasting blood glucose	rs560887	9e-218	0.075	GCST000568
Fasting blood glucose	rs560887	3e-99	0.0715	GCST005186
Fasting blood glucose (BMI interaction)	rs560887	2e-113	0.0001	GCST001527
Metabolite levels	rs560887	4e-15		GCST001639
Fasting plasma glucose	rs560887	4e-23	0.06	GCST000205
Glycemic traits (pregnancy)	rs560887	2e-16	0.0061	GCST002110
Metabolic traits	rs560887	6e-10	0.06	GCST000292
Fasting plasma glucose	rs560887	1e-57	0.06	GCST000276
Fasting plasma glucose	rs560887	6e-68	0.224355	GCST004206
Fasting plasma glucose	rs560887	2e-75	0.243741	GCST004206
Fasting blood glucose	rs560887	9e-35	0.16428	GCST008032
Glycated hemoglobin levels	rs560887	1e-58	0.0284	GCST007954
Fasting blood glucose	rs560887	4e-87	0.0794948	GCST007899
Iron status biomarkers	rs4820268	4e-11	4.24	GCST000935
Iron levels	rs4820268	5e-09	4.39	GCST000517
Hemoglobin levels	rs4820268	2e-09	0.0872	GCST004005
Glycated hemoglobin levels	rs4820268	1e-22	0.0162	GCST007954
Type 2 diabetes	rs1801282	1e-12	1.13	GCST005047
Type 2 diabetes	rs1801282	2e-19	0.113	GCST004894
Type 2 diabetes	rs1801282	2e-14	0.1134	GCST004894
Type 2 diabetes	rs1801282	6e-10	1.16	GCST002352
Body mass index	rs1801282	2e-09	0.023	GCST006368
Type 2 diabetes	rs1801282	1e-17	1.09	GCST007515
Type 2 diabetes (adjusted for BMI)	rs1801282	3e-19	1.1	GCST007516
Type 2 diabetes	rs1801282	5e-12	1.08	GCST007517
Type 2 diabetes (adjusted for BMI)	rs1801282	1e-16	1.09	GCST007518
Body mass index	rs1801282	1e-16	0.0237	GCST008129
Type 2 diabetes	rs11708067	2e-10	1.13	GCST005047
Homeostasis model assessment of beta-cell function	rs11708067	3e-12	0.023	GCST005180
Fasting blood glucose	rs11708067	7e-22	0.027	GCST000568
Fasting blood glucose	rs11708067	7e-09	0.0223	GCST005186
Fasting blood glucose (BMI interaction)	rs11708067	4e-10	0.0002	GCST001527
Type 2 diabetes	rs11708067	5e-20	0.095	GCST004894
Type 2 diabetes	rs11708067	2e-17	0.1044	GCST004894
Type 2 diabetes	rs11708067	6e-29	0.0965	GCST006867
Glycated hemoglobin levels	rs11708067	1e-12	0.0132	GCST007954
Fasting blood glucose	rs11708067	4e-16	0.0303597	GCST007899
Hepcidin levels	rs3811647	2e-16	0.338	GCST001174
Iron status biomarkers	rs3811647	3e-47	15.34	GCST000935
Iron status biomarkers	rs3811647	5e-10	21.49	GCST001021
Alcohol consumption (transferrin glycosylation)	rs3811647	1e-35	0.358	GCST001103
Iron status biomarkers	rs3811647	3e-15	0.46	GCST000301
Vitamin D levels	rs2282679	2e-14		GCST001560
Vitamin D levels	rs2282679	2e-49	0.38	GCST000664
Vitamin D insufficiency	rs2282679	2e-109		GCST000697
Vitamin D levels (dietary vitamin D intake interaction)	rs2282679	1e-187		GCST005366
Serum 25-Hydroxyvitamin D levels	rs2282679	4e-63	16628	GCST005782
Serum 25-Hydroxyvitamin D levels	rs2282679	4e-62		GCST005782
Vitamin D levels	rs4588	2e-263	0.25	GCST004726
Serum 25-Hydroxyvitamin D levels	rs4588	5e-38	3.5	GCST005729
Serum vitamin D-binding protein levels	rs7041	1e-246	2109.34	GCST002414
Blood protein levels	rs7041	4e-19	0.22	GCST005806
Alcohol dependence	rs1229984	1e-31	65789475	GCST004712
Alcohol dependence	rs1229984	2e-23	0.0164	GCST004711
Alcohol dependence	rs1229984	2e-22		GCST004711
Alcohol dependence	rs1229984	3e-21	2.35	GCST001883
Alcohol consumption	rs1229984	2e-08		GCST002065
Alcohol consumption (drinkers vs non-drinkers)	rs1229984	2e-20	1.27	GCST004404
Alcohol consumption (drinks per week)	rs1229984	3e-32	0.19	GCST004405
Alcohol use disorder (consumption score)	rs1229984	4e-56	0.05	GCST006718
Alcohol use disorder (dependence and problematic use scores)	rs1229984	1e-45	0.04	GCST006717
Blood urea nitrogen levels	rs1229984	1e-08	0.0079	GCST008062
Body mass index	rs1229984	1e-12		GCST007039
Alcohol consumption (drinks per week)	rs1229984	8e-202	0.226616	GCST007328
Cardiovascular disease	rs1229984	8e-15		GCST007072
Systolic blood pressure	rs1229984	6e-13		GCST007087
Alcohol consumption (drinks per week)	rs1229984	0	0.150534	GCST007461
Iron status biomarkers	rs17342717	9e-10	0.087	GCST000913
Iron status biomarkers	rs17342717	5e-09	36.5	GCST000935
Diastolic blood pressure	rs1799945	2e-15	0.457	GCST001228
Hypertension	rs1799945	2e-10	0.095	GCST001238
Systolic blood pressure	rs1799945	8e-12	0.627	GCST001227
Iron status biomarkers	rs1799945	3e-09	4.95	GCST000935
Systolic blood pressure	rs1799945	3e-12	0.598	GCST006259
Diastolic blood pressure	rs1799945	9e-14	0.465	GCST004777
Systolic blood pressure	rs1799945	8e-10	0.627	GCST004776
Diastolic blood pressure (cigarette smoking interaction)	rs1799945	4e-33		GCST006187
Systolic blood pressure (cigarette smoking interaction)	rs1799945	7e-19		GCST006188
Diastolic blood pressure	rs1799945	1e-09	0.0319	GCST006020
Mean arterial pressure	rs1799945	1e-17	0.577161	GCST006231
Iron status biomarkers (iron levels)	rs1799945	4e-26	0.365	GCST004570
Iron status biomarkers (ferritin levels)	rs1799945	1e-09	0.043	GCST004573
Iron status biomarkers (transferrin saturation)	rs1799945	2e-38	0.274	GCST004572
Hepcidin levels	rs1800562	4e-09	0.442	GCST001174
Hepcidin levels	rs1800562	5e-11	0.51	GCST001174
Hepcidin levels	rs1800562	3e-15	0.61	GCST001174
Cardiovascular disease risk factors	rs1800562	5e-12	0.177	GCST001247
LDL cholesterol	rs1800562	6e-10	2.22	GCST000759
Cholesterol, total	rs1800562	2e-08	2.16	GCST000760
Glycated hemoglobin levels	rs1800562	3e-20	0.06	GCST000803
LDL cholesterol	rs1800562	8e-14	0.062	GCST002222
Cholesterol, total	rs1800562	2e-12	0.056	GCST002221
Diastolic blood pressure	rs1800562	9e-17	0.394	GCST004777
Iron status biomarkers (ferritin levels)	rs1800562	2e-38	0.204	GCST002677
Iron status biomarkers (transferrin saturation)	rs1800562	2e-270	0.577	GCST002680
Iron status biomarkers (transferrin levels)	rs1800562	9e-196	0.479	GCST002678
Iron status biomarkers (iron levels)	rs1800562	3e-97	0.328	GCST002679
Iron status biomarkers	rs1800562	3e-08	35.36	GCST001021
Iron status biomarkers	rs1800562	6e-10	44.27	GCST001021
Alcohol consumption (transferrin glycosylation)	rs1800562	2e-32	0.629	GCST001103
Iron status biomarkers	rs1800562	1e-10	0.68	GCST000301
Iron status biomarkers	rs1800562	4e-15		GCST000301
Iron status biomarkers	rs1800562	4e-11	0.66	GCST000301
Iron status biomarkers	rs1800562	2e-08	0.22	GCST000505
Hepcidin/ferritin ratio	rs1800562	2e-14	0.3097	GCST003944
Hepcidin/ferritin ratio	rs1800562	1e-15	0.3455	GCST003944
Iron status biomarkers (total iron binding capacity)	rs1800562	4e-18	0.522	GCST004571
Iron status biomarkers (total iron binding capacity)	rs1800562	4e-18	0.522	GCST004571
Glycated hemoglobin levels	rs1800562	5e-28	0.0398	GCST007954
Total cholesterol levels	rs1800562	9e-20	0.088	GCST007143
Total cholesterol levels	rs1800562	9e-19	0.083	GCST007143
Low density lipoprotein cholesterol levels	rs1800562	2e-23	0.099	GCST007141
Low density lipoprotein cholesterol levels	rs1800562	3e-23	0.095	GCST007141
Pulse pressure	rs1800629	8e-19	0.2902	GCST007269
Homeostasis model assessment of beta-cell function	rs4607517	2e-16	0.025	GCST005180
Fasting blood glucose	rs4607517	7e-92	0.062	GCST000568
Fasting blood glucose	rs4607517	6e-52	0.0641	GCST005186
Fasting blood glucose (BMI interaction)	rs4607517	8e-56	7.07e-06	GCST001527
Fasting plasma glucose	rs4607517	1e-25	0.06	GCST000276
Fasting blood glucose	rs4607517	2e-21	0.114177	GCST008032
Fasting blood glucose	rs4607517	1e-50	0.062616	GCST007899
Glycated hemoglobin levels	rs4607517	9e-38	0.0306	GCST007954
Glycated hemoglobin levels	rs4607517	9e-15	0.0377	GCST007953
Iron status biomarkers (transferrin saturation)	rs7385804	6e-12	0.054	GCST002680
Iron status biomarkers (iron levels)	rs7385804	1e-18	0.064	GCST002679
Type 2 diabetes	rs13266634	9e-13	112039	GCST003400
Type 2 diabetes	rs13266634	1e-11	1.12	GCST003619
Blood sugar levels	rs13266634	2e-19	0.0423	GCST006002
Type 2 diabetes	rs13266634	4e-42	0.109	GCST004894
Type 2 diabetes	rs13266634	2e-22	0.1113	GCST004894
Type 2 diabetes	rs13266634	5e-08	1.12	GCST000028
Type 2 diabetes	rs13266634	2e-14	1.22	GCST000383
Glycated hemoglobin levels	rs13266634	5e-08	0.02	GCST000303
Type 2 diabetes	rs13266634	5e-08	1.12	GCST000024
Type 2 diabetes	rs13266634	5e-08	1.12	GCST000025
Fasting plasma glucose	rs13266634	4e-11	0.083325	GCST004206
Type 2 diabetes	rs13266634	3e-15	11476312	GCST005413
Triglycerides	rs13266634	1e-10	0.0134	GCST006613
Type 2 diabetes	rs13266634	2e-47	1.09	GCST007515
Type 2 diabetes (adjusted for BMI)	rs13266634	1e-47	1.09	GCST007516
Type 2 diabetes	rs13266634	6e-30	1.09	GCST007517
Type 2 diabetes (adjusted for BMI)	rs13266634	8e-36	1.09	GCST007518
Type 2 diabetes	rs13266634	3e-30	1.11	GCST007847
Fasting blood glucose adjusted for BMI	rs13266634	3e-10	0.023	GCST007858
Fasting blood glucose	rs7034200	1e-12	0.018	GCST000568
Fasting blood glucose	rs7034200	3e-08	0.0172063	GCST007899
Type 2 diabetes	rs7034200	8e-12	1.06	GCST007847
Metabolite levels	rs560887	2e-17	0.15	GCST001391
Metabolic syndrome	rs560887	5e-26	0.15	GCST001436
Glycated hemoglobin levels	rs560887	1e-17	0.032	GCST002303
Metabolite levels (small molecules and protein measures)	rs560887	3e-32	0.12	GCST003666
Homeostasis model assessment of beta-cell function	rs560887	2e-66	0.042	GCST005180
Fasting blood glucose	rs560887	9e-218	0.075	GCST000568
Fasting blood glucose	rs560887	3e-99	0.0715	GCST005186
Fasting blood glucose (BMI interaction)	rs560887	2e-113	0.0001	GCST001527
Metabolite levels	rs560887	4e-15		GCST001639
Fasting plasma glucose	rs560887	4e-23	0.06	GCST000205
Glycemic traits (pregnancy)	rs560887	2e-16	0.0061	GCST002110
Metabolic traits	rs560887	6e-10	0.06	GCST000292
Fasting plasma glucose	rs560887	1e-57	0.06	GCST000276
Fasting plasma glucose	rs560887	6e-68	0.224355	GCST004206
Fasting plasma glucose	rs560887	2e-75	0.243741	GCST004206
Fasting blood glucose	rs560887	9e-35	0.16428	GCST008032
Pulse pressure	rs560887	4e-19	0.1676	GCST006629
Glycated hemoglobin levels	rs560887	1e-58	0.0284	GCST007954
Fasting blood glucose	rs560887	4e-87	0.0794948	GCST007899
Pulse pressure	rs1800629	8e-19	0.2902	GCST007269
Pulse pressure	rs1800629	8e-19	0.2902	GCST007269
Pulse pressure	rs1800629	8e-19	0.2902	GCST007269
Pulse pressure	rs1800629	8e-19	0.2902	GCST007269
Pulse pressure	rs1800629	8e-19	0.2902	GCST007269
Pulse pressure	rs1800629	8e-19	0.2902	GCST007269
