# Supplementary material for: Direct-to-Consumer Nutrigenetics Testing: An Overview
Source: Nutrients. 2020 Feb 21;12(2):566. doi: 10.3390/nu12020566 (PMC7071525; doi:10.3390/nu12020566)
Supplement: Supplementary file 1 [file nutrients-12-00566-s001.zip › Table S4 Table of Clinvar results.xlsx]

## Sheet: Sheet1
AlleleID	ClinicalSignificance	RS (dbSNP)	PhenotypeList
186778	Pathogenic/Likely pathogenic	387906225	Hereditary fructosuria;not provided
214481	risk factor	1421085	OBESITY (BMIQ14), SUSCEPTIBILITY TO
227743	drug response	6025	hormonal contraceptives for systemic use response - Toxicity/ADR;not provided
227753	drug response	1042713	salbutamol response - Efficacy;salmeterol response - Efficacy
227757	drug response	1800629	Tumor necrosis factor alpha (TNF-alpha) inhibitors response - Efficacy;adalimumab response - Efficacy;etanercept response - Efficacy;infliximab response - Efficacy
251009	Benign	572169	Short stature, idiopathic, autosomal;not specified
256309	Benign	4343	Renal dysplasia;not specified
257672	Benign	4820268	Microcytic anemia;not specified
318051	Likely benign	773115	Sulfite oxidase deficiency
505375	Likely benign	762551	not specified
538603	drug response	662799	atorvastatin response - Efficacy;lovastatin response - Efficacy;simvastatin response - Efficacy
15048	Conflicting interpretations of pathogenicity, other	1800562	Alzheimer disease, susceptibility to;Cutaneous photosensitivity;Hemochromatosis type 1;Hemochromatosis type 2;Hemochromatosis, juvenile, digenic;Hereditary cancer-predisposing syndrome;Hereditary hemochromatosis;Microvascular complications of diabetes 7;Porphyria cutanea tarda, susceptibility to;Porphyria variegata, susceptibility to;Porphyrinuria;Transferrin serum level quantitative trait locus …
15049	Pathogenic, other	1799945	Alzheimer's disease;Familial porphyria cutanea tarda;Hemochromatosis type 1;Hemochromatosis type 1;Hemochromatosis type 2;Hereditary hemochromatosis;Microvascular complications of diabetes 7;Microvascular complications of diabetes 7;Transferrin serum level quantitative trait locus 2;Variegate porphyria;not provided
15503	Pathogenic	1800546	Hereditary fructosuria;not provided
15504	Pathogenic	76917243	Hereditary fructosuria;not provided
15508	Pathogenic/Likely pathogenic	78340951	Hereditary fructosuria;not provided
15681	Conflicting interpretations of pathogenicity, risk factor	6025	Budd-Chiari syndrome, susceptibility to;Factor V deficiency;Ischemic stroke, susceptibility to;Recurrent abortion;Thrombophilia due to activated protein C resistance;Thrombophilia due to factor V Leiden;not specified
16039	risk factor	13266634	DIABETES MELLITUS, TYPE 2, SUSCEPTIBILITY TO
18559	drug response	1801133	Gastrointestinal stroma tumor;MTHFR deficiency, thermolabile type;Neoplasm of stomach;Neural tube defects, folate-sensitive;Venous thrombosis;carboplatin response - Efficacy;cyclophosphamide response - Toxicity/ADR;methotrexate response - Dosage, Efficacy, Toxicity/ADR;not provided;not specified
22452	drug response	7903146	Diabetes mellitus type 2;sulfonamides, urea derivatives response - Efficacy
22453	risk factor	12255372	Diabetes mellitus type 2
22724	association	4988235	Lactase persistence
22726	association	145946881	Lactase persistence
22727	association	41380347	Lactase persistence
22728	association	41525747	Lactase persistence
27262	risk factor	2010963	Microvascular complications of diabetes 1
27984	Benign, association	601338	SECRETOR/NONSECRETOR POLYMORPHISM;Vitamin b12 plasma level quantitative trait locus 1
29054	Benign	1799983	Alzheimer disease, late-onset, susceptibility to;Coronary artery spasm 1, susceptibility to;Hypertension resistant to conventional therapy;Hypertension, pregnancy-induced, susceptibility to;Ischemic heart disease, susceptibility to;Ischemic stroke, susceptibility to;Metabolic syndrome, susceptibility to;not specified
31025	Benign	4588	GC1/GC2 POLYMORPHISM
31026	Benign	7041	GC1/GC2 POLYMORPHISM
31359	Conflicting interpretations of pathogenicity	558269137	Dermatitis, atopic, 2;Dermatitis, atopic, 2;Dermatitis, atopic, 2, susceptibility to;FLG-Related Disorder;Ichthyosis vulgaris;Ichthyosis vulgaris;not provided
31533	Benign	1799883	FATTY ACID-BINDING PROTEIN, INTESTINAL, POLYMORPHISM OF
32780	risk factor	4994	Obesity
32781	risk factor	1042713	Asthma, nocturnal, susceptibility to
32785	drug response	1801253	Congestive heart failure and beta-blocker response, modifier of
33219	protective	698	Alcohol dependence
33221	protective	1229984	Aerodigestive tract cancer, squamous cell, alcohol-related, protection against;Alcohol dependence
98337	Benign	234706	Cardiovascular phenotype;Homocystinuria;Homocystinuria due to CBS deficiency;not provided;not specified
135465	Likely benign	1801282	Diabetes Mellitus, Noninsulin-Dependent, with Acanthosis Nigricans and Hypertension;Familial partial lipodystrophy;Obesity;not specified
135830	Benign	773115	Sulfite oxidase deficiency;not specified
